# Supplementary material for: Overexpression of PeHKT1;1 Improves Salt Tolerance in Populus
Source: Genes (Basel). 2018 Sep 29;9(10):475. doi: 10.3390/genes9100475 (PMC6210203; doi:10.3390/genes9100475)
Supplement: Supplementary file 1 [file genes-09-00475-s001.zip]

Archive with 2 entries (2 files):
- genes-350383-supplementary_data.docx
- genes-350383-supplementary_figures.docx
